# Supplementary material for: Chronic replication stress-mediated genomic instability disrupts placenta development in mice
Source: PLoS Genet. 2026 Apr 13;22(4):e1012111. doi: 10.1371/journal.pgen.1012111 (PMC13099090; doi:10.1371/journal.pgen.1012111)
Supplement: S1 Table — Numbers in the topmost Table are from McNairn et al., Nature, (2019): specifically, offspring of dams homozygous for Chaos3 are taken from from “Table S3 Aggregate of crosses” from that publication, and offspring of heterozygous dams are from “Extended Data Table 1” from that same publication. p-values for the bottom 4 crosses were calculated using the Χ2 probability test for the total number of pups. C3, Chaos3; Gt, gene trap allele of Mcm2. (XLSX) [file pgen.1012111.s009.xlsx]

## Sheet: Sheet1
Mcm4C3/C3 Mcm2Gt/+ offspring
Dam genotype	Mcm4C3/C3	Mcm4C3/+ Mcm2Gt/+
Male pups	74	10
Female pups	21	14
♀Mcm4C3/C3 Tmem173gt/gt X ♂Mcm4C3/+ Mcm2Gt/+ Tmem173gt/gt
	Mcm4C3/+ Tmem173gt/gt	Mcm4C3/+ Mcm2Gt/+ Tmem173gt/gt	Mcm4C3/C3 Tmem173gt/gt	Mcm4C3/C3 Mcm2Gt/+ Tmem173gt/gt	Total
Total	42	51	23	2	118
Male	16	31	16	2	65
Female	26	20	7	0	53
♀Mcm4C3/+ Mcm2Gt/+ Tmem173gt/gt X ♂Mcm4C3/C3 Tmem173gt/gt
	Mcm4C3/+ Tmem173gt/gt	Mcm4C3/+ Mcm2Gt/+ Tmem173gt/gt	Mcm4C3/C3 Tmem173gt/gt	Mcm4C3/C3 Mcm2Gt/+ Tmem173gt/gt	Total
Total	74	59	50	7	190
Male	38	35	24	4	101
Female	36	24	26	3	89
♀Mcm4C3/C3 Ddx58-/- X ♂Mcm4C3/+ Mcm2Gt/+ Ddx58-/-
	Mcm4C3/+ Ddx58-/-	Mcm4C3/+ Mcm2Gt/+ Ddx58-/-	Mcm4C3/C3 Ddx58-/-	Mcm4C3/C3 Mcm2Gt/+ Ddx58-/-	Total
Total	49	40	41	10	140
Male	21	18	22	9	70
Female	28	22	21	1	72
♀Mcm4C3/+ Mcm2Gt/+ Ddx58-/- X ♂Mcm4C3/C3 Ddx58-/-
	Mcm4C3/+ Ddx58-/-	Mcm4C3/+ Mcm2Gt/+ Ddx58-/-	Mcm4C3/C3 Ddx58-/-	Mcm4C3/C3 Mcm2Gt/+ Ddx58-/-	Total
Total	47	40	29	7	123
Male	29	21	14	7	71
Female	18	19	15	0	52
