# Supplementary material for: Chronic replication stress-mediated genomic instability disrupts placenta development in mice
Source: PLoS Genet. 2026 Apr 13;22(4):e1012111. doi: 10.1371/journal.pgen.1012111 (PMC13099090; doi:10.1371/journal.pgen.1012111)
Supplement: S2 Table — The number of successfully derived WT, Mcm4C3/+, and Mcm4C3/C3 TSC lines is shown for two independent experiments. Each condition contains 2 independent experiments. p-values were calculated using Χ2 probability test. (XLSX) [file pgen.1012111.s010.xlsx]

## Sheet: Sheet1
♀Mcm4C3/+ X ♂Mcm4C3/+
Condition	Mcm4+/+	Mcm4C3/+	Mcm4C3/C3	Total	p-value
Conventional	36	22	5	63	1.3521e-08
Defined	18	35	5	58	0.0156831
