# Supplementary material for: Chronic replication stress-mediated genomic instability disrupts placenta development in mice
Source: PLoS Genet. 2026 Apr 13;22(4):e1012111. doi: 10.1371/journal.pgen.1012111 (PMC13099090; doi:10.1371/journal.pgen.1012111)
Supplement: S3 Table — (XLSX) [file pgen.1012111.s011.xlsx]

## Sheet: Sheet1
Gene	Placenta phenotype (MGI annotations)
Cdk7	abnormal trophoblast layer morphology.
Commd1	abnormal extraembryonic tissue morphology; abnormal placenta vasculature; abnormal chorionic plate morphology.
Cul4b	abnormal extraembryonic tissue morphology; disorganized extraembryonic tissue; abnormal placenta labyrinth morphology; small placenta; pale placenta; disorganized placental labyrinth.
Ddx11	placental labyrinth hypoplasia; increased allantois apoptosis; failure of chorioallantoic fusion.
Fzr1	placental labyrinth hypoplasia; abnormal trophoblast giant cell morphology; pale placenta; abnormal placenta morphology; absent trophoblast giant cells; small placenta; abnormal placenta labyrinth morphology; abnormal placental labyrinth vasculature morphology; abnormal placenta size.
Gtf2i	failure of chorioallantoic fusion.
Hus1	abnormal placenta labyrinth morphology; abnormal placental labyrinth vasculature morphology; failure of chorioallantoic fusion.
Kat7	failure of chorioallantoic fusion.
Mapk14	abnormal placental labyrinth vasculature morphology; abnormal placenta morphology; decreased trophoblast giant cell number; absent placental labyrinth; decreased spongiotrophoblast size; abnormal placenta development; abnormal placenta labyrinth morphology; abnormal trophoblast layer morphology; abnormal placenta vasculature; impaired placental function; decreased placental labyrinth size.
Myc	abnormal placenta morphology; placental labyrinth hypoplasia; abnormal trophoblast layer morphology.
Ncoa6	abnormal placenta morphology; abnormal placenta vasculature; abnormal placental labyrinth vasculature morphology; decreased spongiotrophoblast size; abnormal placenta development; abnormal trophoblast giant cell morphology; absent placental labyrinth.
Nipbl	abnormal placenta labyrinth morphology; increased placenta weight; abnormal placenta junctional zone morphology; abnormal spongiotrophoblast cell morphology; abnormal placenta physiology.
Npm1	small placenta; abnormal placenta development.
Pagr1a	abnormal extraembryonic tissue morphology; increased allantois apoptosis; abnormal extraembryonic ectoderm morphology.
Rad9a	abnormal chorioallantoic fusion.
Rtel1	decreased trophoblast giant cell number; small ectoplacental cone; abnormal placenta vasculature; failure of chorioallantoic fusion; abnormal placenta morphology.
Senp2	absent trophoblast giant cells; abnormal trophoblast layer morphology; abnormal trophoblast giant cell morphology; small placenta; decreased spongiotrophoblast size.
Setd2	abnormal placenta labyrinth morphology; abnormal placental labyrinth vasculature morphology; failure of chorioallantoic fusion.
Smchd1	abnormal trophoblast layer morphology; abnormal trophoblast giant cell morphology.
Stk11	abnormal spongiotrophoblast layer morphology; small placenta; abnormal placental labyrinth vasculature morphology; delayed chorioallantoic fusion; placenta hemorrhage; abnormal placenta development.
Trip12	abnormal placenta development; abnormal placenta labyrinth morphology.
Ubr5	failure of chorioallantoic fusion.
Wrap53	abnormal placenta morphology; abnormal trophoblast layer morphology.
Ehmt2	decreased trophoblast giant cell number; small placenta.
Jun	abnormal placenta morphology.
Zpr1	abnormal trophoblast giant cell morphology.
