# Supplementary material for: Chronic replication stress-mediated genomic instability disrupts placenta development in mice
Source: PLoS Genet. 2026 Apr 13;22(4):e1012111. doi: 10.1371/journal.pgen.1012111 (PMC13099090; doi:10.1371/journal.pgen.1012111)
Supplement: S4 Table — (XLSX) [file pgen.1012111.s012.xlsx]

## Sheet: Sheet1
Primer name	Gene	Sequence (5’ to 3’)
Chaos3_gF2	Mcm4	CATTAACAAAACCAACAGATA
Chaos3_gR2	Mcm4	TTAGCGGCATACCCAGGC
Mcm2_gF4	Mcm2	TCCACTCTGATGGGCTGT
Mcm2_GTgR4	Mcm2	ATGTATGCTATACGAACGGTAGGAT
Sry_R	Sry	CCACTCCGTGACACTTTAGCCCTCCGA
Sry_L	Sry	TTGTCTAGAGAGCATGGAGGGCCATGTCAA
RR0002-R	Mcm3	GGATGAGGGAGCAGGGCTCGGCAC
RR0002-F	Mcm3	CACTGTTTATATGTGCACGTGTACC
RR0002-WR	Mcm3	CTTCTGTCGCTTTCAGACCAGAAGC
Myd88_mut_gF1	Myd88	CCACCCTTGATGACCCCCTA
Myd88_gF1	Myd88	GTTGTGTGTGTCCGACCGT
Myd88_gR1	Myd88	GTCAGAAACAACCACCACCATGC
Tmem173_gF2	Tmem173	GGGGCAGCATATCTCGGAAT
Tmem173_gR2	Tmem173	AGAAGGCTAACGAGCTGAGTG
Ddx58_gF1	Ddx58	TGGACTTTGTGAAGCCATCGAA
Ddx58_gR1	Ddx58	ACCTGGCATTGGTTTACCTGTC
