# Supplementary material for: Chronic replication stress-mediated genomic instability disrupts placenta development in mice
Source: PLoS Genet. 2026 Apr 13;22(4):e1012111. doi: 10.1371/journal.pgen.1012111 (PMC13099090; doi:10.1371/journal.pgen.1012111)
Supplement: S5 Table — (XLSX) [file pgen.1012111.s013.xlsx]

## Sheet: Sheet1
Primary Antibodies	Dilutions	Supplier	Catalog #
Rb Anti-Ki67	1:250	Cell Signaling Technology	12202S
Rb Anti-Cleaved Caspase 3	1:250	Cell Signaling Technology	9661S
Rb Anti-EOMES	1:500	Abcam	ab23345
Ms Anti-CDX2	1:500	BioGenX	AM392-5M
Rb Anti-PL1	1:250	Abcam	ab15554
Rb Anti-TPBPA	1:500	Abcam	ab104401
Rb Anti-MCT4	1:250	Sigma-Aldrich	AB3314P
Ch Anti-MCT1	1:250	Sigma-Aldrich	AB1286-I
Ms Anti-phospho H3 (Ser10)	1:250	Cell Signaling Technology	9706S
Ms Anti-beta-ACTIN	1:5000	Sigma-Aldrich	A1978
Ms Anti- CDK1	1:500	Thermo Fisher	MA5-11472
Rb Anti-Phospho-CDK1(Thr 14/15)	1:1000	Thermo Fisher	44-686G
Rb Anti-Geminin	1:1000	Santa Cruz Biotechnology	SC-13015
Rb Anti- CHK1	1:1000	Santa Cruz Biotechnology	SC-7898
Rb Anti-Phospho-CHK1 (Ser345)	1:1000	Cell Signaling Technology	2348
Rb Anti-Phospho-P53 (Ser15)	1:1000	Cell Signaling Technology	12571
Rb Anti-P53	1:1000	Cell Signaling Technology	32532
Rb Anti-𝛄H2Ax (Ser139)	1:1000	Cell Signaling Technology	9718
Rb Anti-P21 (Waf1/Cip1)	1:1000	Cell Signaling Technology	64016
Ms Anti-KLF4(1E5)	1:250	Invitrogen	MA5-15672
Secondary Antibodies	Dilutions	Supplier	Catalog #
Goat Anti-Rabbit Alexa Fluor 594	1:500	Thermo Fisher	A-11012
Goat Anti-Chicken Alexa Fluor 488	1:500	Thermo Fisher	A-11039
Goat Anti-Mouse Alexa Fluor 594	1:500	Thermo Fisher	A-11032
Goat Anti-Mouse IgG (H+L), HRP	1:5000	Thermo Fisher	31430
Goat Anti-Rabbit IgG (H+L), HRP	1:2000	Thermo Fisher	31460
DAPI	1:5000	Thermo Fisher	D1306
