# Supplementary material for: Chronic replication stress-mediated genomic instability disrupts placenta development in mice
Source: PLoS Genet. 2026 Apr 13;22(4):e1012111. doi: 10.1371/journal.pgen.1012111 (PMC13099090; doi:10.1371/journal.pgen.1012111)
Supplement: S1 Data — (XLSX) [file pgen.1012111.s014.xlsx]

## Sheet: Fig 1C-E
Mcm4	Mcm2	Sex	PW	EW	P/E ratio
C3/+	+/+	M	96	128	0.75
C3/+	Gt/+	F	80	131	0.610687
C3/C3	Gt/+	F	48	114	0.421053
C3/+	Gt/+	F	79	129	0.612403
C3/+	Gt/+	F	74	134	0.552239
C3/+	+/+	F	79	131	0.603053
C3/C3	+/+	F	78	140	0.557143
C3/+	Gt/+	F	77	141	0.546099
C3/C3	+/+	F	59	128	0.460938
C3/+	Gt/+	M	97	138	0.702899
C3/+	Gt/+	F	88	146	0.60274
C3/C3	+/+	M	49	124	0.395161
C3/C3	+/+	M	64	142	0.450704
C3/C3	+/+	F	56	138	0.405797
C3/+	+/+	M	79	153	0.51634
C3/+	Gt/+	F	64	114	0.561404
C3/+	+/+	M	94	149	0.630872
C3/C3	Gt/+	F	35	77	0.454545
C3/C3	+/+	M	63	133	0.473684
C3/C3	Gt/+	F	36	101	0.356436
C3/+	Gt/+	F	73	141	0.51773
C3/C3	+/+	F	49	114	0.429825
C3/+	Gt/+	F	82	143	0.573427
C3/+	Gt/+	M	79	135	0.585185
C3/C3	Gt/+	M	36	88	0.409091
C3/C3	Gt/+	M	54	117	0.461538
C3/+	+/+	F	79	135	0.585185
C3/+	Gt/+	F	85	146	0.582192
C3/C3	+/+	F	80	137	0.583942
C3/C3	+/+	F	70	139	0.503597
C3/C3	+/+	M	81	151	0.536424
C3/C3	Gt/+	M	51	85	0.6
C3/+	+/+	M	92	138	0.666667
C3/C3	Gt/+	M	63	115	0.547826
C3/+	Gt/+	F	78	116	0.672414
C3/C3	+/+	F	67	125	0.536
C3/+	+/+	F	78	116	0.672414
C3/+	+/+	M	96	146	0.657534
C3/+	+/+	M	73	107	0.682243
C3/+	Gt/+	F	83	146	0.568493
C3/+	Gt/+	M	91	126	0.722222
C3/C3	+/+	M	68	100	0.68
C3/+	+/+	F	84	128	0.65625
C3/C3	+/+	M	85	126	0.674603
C3/+	Gt/+	M	97	113	0.858407
C3/C3	+/+	M	73	123	0.593496
C3/+	+/+	M	97	146	0.664384
C3/+	+/+	F	84	146	0.575342
C3/C3	Gt/+	F	57	103	0.553398
C3/C3	+/+	F	72	121	0.595041
C3/C3	+/+	F	54	117	0.461538
C3/C3	Gt/+	M	40	65	0.615385
C3/C3	+/+	F	77	132	0.583333
C3/C3	+/+	F	60	107	0.560748
C3/C3	Gt/+	M	62	120	0.516667
C3/+	+/+	M	110	146	0.753425
C3/+	+/+	F	97	144	0.673611
C3/C3	Gt/+	F	31	59	0.525424
C3/C3	Gt/+	F	42	79	0.531646
C3/C3	+/+	F	69	129	0.534884
C3/+	Gt/+	M	95	126	0.753968
C3/C3	+/+	M	51	94	0.542553
C3/+	Gt/+	F	95	143	0.664336
C3/C3	+/+	F	51	87	0.586207
C3/+	Gt/+	M	103	142	0.725352
C3/+	+/+	M	115	152	0.756579

## Sheet: Fig 2B-2D
Genotype	Sex	JZ	LZ	JZ/LZ+JZ
C3/C3 M2/+	F	0.34	2.493	0.120014
C3/C3 M2/+	F	0.462333	2.92533	0.136475
C3/+ M2/+	M	1.63433	4.082	0.285906
C3/+ M2/+	F	1.35	4.02267	0.251272
C3/C3	F	1.025	3.97233	0.205109
C3/C3	M	1.10767	2.265	0.328425
C3/+	M	2.298	4.46	0.340041
C3/+ M2/+	M	1.96733	3.40367	0.366288
C3/C3 M2/+	F	0.467667	2.59033	0.152932
C3/C3 M2/+	F	0.567667	2.77633	0.169757
C3/+ M2/+	F	1.82567	4.24167	0.300901
C3/C3 M2/+	M	0.768933	2.59464	0.228606
C3/+ M2/+	F	1.9893	4.1616	0.323416
C3/+ M2/+	F	1.81707	3.58525	0.33635
C3/+ M2/+	F	2.58942	4.64897	0.357734
C3/+ M2/+	M	2.84789	4.61117	0.381803
C3/C3	F	1.17874	2.64401	0.308349
C3/C3	F	1.74079	3.45287	0.335176
C3/C3	F	1.84627	3.61898	0.33782
C3/C3 M2/+	M	0.545559	1.59092	0.255354
C3/+	M	2.1198	3.21311	0.397494
C3/+	M	1.6378	3.43195	0.323053
C3/+	F	2.90375	3.45109	0.456935
C3/+	F	1.96985	3.53757	0.357672
C3/+	F	2.34874	4.18351	0.359561
C3/+	F	1.85033	4.19248	0.306204
C3/+	F	1.91075	4.03042	0.321611
C3/+	M	1.53176	2.55219	0.375068
C3/+	M	1.35341	3.43818	0.282456
C3/+ M2/+	M	2.64658	3.85187	0.407263
C3/C3	M	1.51121	2.47694	0.378926
C3/C3	M	1.02409	3.46304	0.228229
C3/C3 M2/+	M	0.854756	2.1289	0.286479
C3/C3 M2/+	F	0.606149	2.53784	0.192796
C3/C3 M2/+	M	0.639118	2.73084	0.189652
C3/C3 M2/+	M	0.841	2.55648	0.247536
C3/C3 M2/+	M	0.478088	1.52208	0.239024
C3/+	M	1.39186	4.27938	0.245424
C3/+	F	1.96652	3.62831	0.351489
C3/+ M2/+	M	1.91988	4.14819	0.31639
C3/C3	M	0.839528	2.47184	0.253529
C3/C3	M	0.831246	2.92345	0.221388
C3/C3	M	1.12748	3.58003	0.239506
C3/C3 M2/+	M	0.752296	2.20535	0.254356
C3/C3 M2/+	F	0.785428	2.19482	0.263544
C3/C3 M2/+	M	0.865011	2.5273	0.254992
C3/C3 M2/+	M	0.438218	1.24718	0.260009

## Sheet: Fig 2F-2G
Genotype	Marker	Area	Percent
C3/C3 M2/+	MCT1	0.79655	27.866
C3/C3 M2/+	MCT1	0.707535	27.8179
C3/C3 M2/+	MCT1	0.728568	27.6144
C3/C3 M2/+	MCT1	0.554405	26.0513
C3/C3 M2/+	MCT4	0.694799	24.3246
C3/C3 M2/+	MCT4	0.454789	17.8189
C3/C3 M2/+	MCT4	0.460473	17.5719
C3/C3 M2/+	MCT4	0.423092	19.8689
C3/+	MCT1	1.41051	26.5192
C3/+	MCT1	1.00946	22.8743
C3/+	MCT1	1.65159	33.587
C3/+	MCT4	1.20668	22.8026
C3/+	MCT4	0.88451	20.053
C3/+	MCT4	0.934436	19.0062
C3/C3	MCT1	0.96305	25.9065
C3/C3	MCT4	0.718415	19.317
C3/C3	MCT1	0.697557	26.9062
C3/C3	MCT1	0.921188	26.0152
C3/C3	MCT4	0.69619	26.8031
C3/C3	MCT4	0.837685	23.6555
C3/+ M2/+	MCT1	0.965256	23.1544
C3/+ M2/+	MCT4	0.932353	22.336
C3/+	MCT1	0.941966	27.8297
C3/+	MCT4	0.639458	18.8796
C3/+	MCT1	0.932424	28.703
C3/+	MCT4	0.719967	22.1677
C3/+	MCT1	1.06379	25.6611
C3/+	MCT4	0.726232	17.7802
C3/+	MCT1	1.45685	33.6315
C3/+	MCT4	0.814924	18.8099
C3/+	MCT1	1.29903	31.5996
C3/+	MCT4	0.802413	19.5084
C3/+	MCT1	0.96677	27.3238
C3/+	MCT4	0.693005	19.5115
C3/+	MCT1	1.08514	26.6432
C3/+	MCT4	0.755307	18.5609
C3/+ M2/+	MCT1	0.749777	28.8498
C3/+ M2/+	MCT4	0.48787	18.8699
C3/C3 M2/+	MCT1	0.801894	26.7443
C3/C3 M2/+	MCT4	0.545217	18.2834
C3/C3	MCT1	0.782111	23.7976
C3/C3	MCT4	0.562675	17.0902
C3/C3	MCT1	0.989174	28.6717
C3/C3	MCT4	0.670676	19.4275
C3/C3 M2/+	MCT1	0.700985	28.7308
C3/C3 M2/+	MCT4	0.538174	22.0439
C3/C3 M2/+	MCT1	0.758146	28.4381
C3/C3 M2/+	MCT4	0.683613	25.6162
C3/C3 M2/+	MCT1	0.807637	28.8911
C3/C3 M2/+	MCT4	0.556295	19.8642
C3/C3 M2/+	MCT1	0.779421	28.3235
C3/C3 M2/+	MCT4	0.624039	22.7003
C3/+ M2/+	MCT1	1.21819	29.3208
C3/+ M2/+	MCT4	0.940351	22.6178
C3/+	MCT1	0.904835	26.5749
C3/+	MCT4	0.771914	22.6801
C3/+	MCT1	1.19398	28.4629
C3/+	MCT4	0.898938	21.4405
C3/C3	MCT1	0.863717	28.3842
C3/C3	MCT4	0.737512	24.213
C3/C3	MCT1	1.07175	28.4909
C3/C3	MCT4	0.74714	19.8585
C3/C3	MCT1	0.810829	28.1035
C3/C3	MCT4	0.56831	19.6983
C3/C3 M2/+	MCT1	0.774187	31.0578
C3/C3 M2/+	MCT4	0.609722	24.4755
C3/C3 M2/+	MCT1	0.417507	35.0469
C3/C3 M2/+	MCT4	0.353252	29.6873

## Sheet: Fig 3B
Genotype	Sex	JZ_Ki67%	LZ_Ki67%
C3/C3 M2/+	M	15.075	66.475
C3/C3 M2/+	M	13.9467	67.56
C3/+ M2/+	F	37.3633	57.55
C3/C3	F	22.4367	65.4233
C3/C3	F	21.11	57.1267
C3/C3 M2/+	M	12.6467	59.8267
C3/C3 M2/+	M	14.1567	66.1533
C3/+ M2/+	F	33.1867	58.79
C3/C3	F	23.1367	62.93
C3/+ M2/+	F	32.7633	65.5467
C3/+ M2/+	M	21.65	49.2933
C3/+	M	36.54	65.78
C3/+	M	32.8533	63.83
C3/+	F	23.23	47.2067
C3/+	F	18.01	50.4133
C3/+	F	18.9633	51.3067
C3/+	F	25.4933	46.1433
C3/+	F	21.5867	45.48
C3/+	M	26	56.0133
C3/+	M	36.3667	54.6433
C3/+ M2/+	M	30.29	49.4267
C3/C3	M	21.2167	58.0833
C3/C3	M	20.98	53.3033
C3/C3 M2/+	M	9.93333	50.8433
C3/C3 M2/+	F	6.24567	53.7
C3/C3 M2/+	M	4.90067	28.3067
C3/C3 M2/+	M	10.61	46.84
C3/C3 M2/+	M	11.56	49.58
C3/+	F	19.02	40.6133
C3/+	M	29.41	44.1
C3/+	F	23.0667	48.9033
C3/C3	M	19.35	60.79
C3/C3	M	14.3433	43.7467
C3/C3	M	15.0433	45.2467
C3/C3 M2/+	M	13.0233	55.7733
C3/C3 M2/+	F	5.91067	35.4467
C3/C3 M2/+	M	10.229	53.9567
C3/C3 M2/+	M	10.692	49.9733

## Sheet: Fig 3C
Name	Group	Sex	NES	NOM p-Value	FDR q-Value	LogFDR
GOBP_CELL_DIFFERENTIATION_INVOLVED_IN_EMBRYONIC_PLACENTA_DEVELOPMENT	C3M2_WT_All	F	-2.75803	0	0.000448562	3.34818
GOBP_EMBRYONIC_PLACENTA_DEVELOPMENT	C3M2_WT_All	F	-2.03063	0.00813008	0.0289275	1.53869
GOBP_EMBRYONIC_PLACENTA_MORPHOGENESIS	C3M2_WT_All	F	-1.30131	0.162933	0.332059	0.478785
GOBP_LABYRINTHINE_LAYER_BLOOD_VESSEL_DEVELOPMENT	C3M2_WT_All	F	-1.75028	0.0178218	0.0902881	1.04437
GOBP_LABYRINTHINE_LAYER_DEVELOPMENT	C3M2_WT_All	F	-2.0364	0.00575816	0.0284648	1.54569
GOBP_LABYRINTHINE_LAYER_MORPHOGENESIS	C3M2_WT_All	F	-1.40214	0.104331	0.260649	0.583943
GOBP_MATERNAL_PLACENTA_DEVELOPMENT	C3M2_WT_All	F	-0.974257	0.479592	0.64627	0.189586
GOBP_PLACENTA_BLOOD_VESSEL_DEVELOPMENT	C3M2_WT_All	F	-1.23926	0.189189	0.389482	0.409512
GOBP_PLACENTA_DEVELOPMENT	C3M2_WT_All	F	-2.21224	0	0.0120474	1.91911
GOBP_SPONGIOTROPHOBLAST_LAYER_DEVELOPMENT	C3M2_WT_All	F	-0.971967	0.478351	0.648169	0.188312
GOBP_TROPHECTODERMAL_CELL_DIFFERENTIATION	C3M2_WT_All	F	-0.846962	0.662	0.778564	0.108705
GOBP_TROPHOBLAST_GIANT_CELL_DIFFERENTIATION	C3M2_WT_All	F	-1.69596	0.0389344	0.108654	0.963954
GOBP_CELL_DIFFERENTIATION_INVOLVED_IN_EMBRYONIC_PLACENTA_DEVELOPMENT	C3M2_WT_All	M	-0.851416	0.636905	0.814243	0.089246
GOBP_EMBRYONIC_PLACENTA_DEVELOPMENT	C3M2_WT_All	M	-1.37415	0.121807	0.381549	0.41845
GOBP_EMBRYONIC_PLACENTA_MORPHOGENESIS	C3M2_WT_All	M	-0.990894	0.447316	0.686482	0.163371
GOBP_LABYRINTHINE_LAYER_BLOOD_VESSEL_DEVELOPMENT	C3M2_WT_All	M	-1.93488	0.0116505	0.131242	0.881928
GOBP_LABYRINTHINE_LAYER_DEVELOPMENT	C3M2_WT_All	M	-1.84991	0.0104384	0.160811	0.793685
GOBP_LABYRINTHINE_LAYER_MORPHOGENESIS	C3M2_WT_All	M	-1.05767	0.382114	0.626697	0.202943
GOBP_MATERNAL_PLACENTA_DEVELOPMENT	C3M2_WT_All	M	0.940895	0.527197	0.661482	0.179482
GOBP_PLACENTA_BLOOD_VESSEL_DEVELOPMENT	C3M2_WT_All	M	-1.16129	0.259036	0.536872	0.270129
GOBP_PLACENTA_DEVELOPMENT	C3M2_WT_All	M	-1.10943	0.294695	0.579732	0.236773
GOBP_SPONGIOTROPHOBLAST_LAYER_DEVELOPMENT	C3M2_WT_All	M	0.845146	0.65362	0.756121	0.121409
GOBP_TROPHECTODERMAL_CELL_DIFFERENTIATION	C3M2_WT_All	M	-0.806863	0.715464	0.843651	0.0738374
GOBP_TROPHOBLAST_GIANT_CELL_DIFFERENTIATION	C3M2_WT_All	M	0.942167	0.515213	0.661089	0.17974

## Sheet: Fig 3D
C3/C3 M2/+ Female vs WT Female								C3/C3 M2/+ Male vs WT Male
Gene	GOBP_TROPHOBLAST_GIANT_CELL_DIFFERENTIATION	GOBP_CELL_DIFFERENTIATION_INVOLVED_IN_EMBRYONIC_PLACENTA_DEVELOPMENT	GOBP_PLACENTA_DEVELOPMENT	GOBP_MATERNAL_PLACENTA_DEVELOPMENT	GOBP_EMBRYONIC_PLACENTA_DEVELOPMENT	logFC		Gene	GOBP_TROPHOBLAST_GIANT_CELL_DIFFERENTIATION	GOBP_CELL_DIFFERENTIATION_INVOLVED_IN_EMBRYONIC_PLACENTA_DEVELOPMENT	GOBP_PLACENTA_DEVELOPMENT	GOBP_MATERNAL_PLACENTA_DEVELOPMENT	GOBP_EMBRYONIC_PLACENTA_DEVELOPMENT	logFC
Nr2f2	1	1	1	1	1	0.235741		Nr2f2	1	1	1	1	1	0.0708499
Mdfi	1	1	1	0	1	-0.585545		Mdfi	1	1	1	0	1	-0.258677
Hand1	1	1	1	0	1	-0.641146		Hand1	1	1	1	0	1	-0.311635
Elf5	1	1	1	0	1	-0.563552		Elf5	1	1	1	0	1	1.90502
Senp2	1	1	1	0	1	-0.185646		Senp2	1	1	1	0	1	0.059455
Plg	1	1	1	0	1	-7.17744		Plg	1	1	1	0	1	0.128026
Plk4	1	1	1	0	1	-0.736406		Plk4	1	1	1	0	1	-0.0682266
Sox15	1	1	1	0	1	-1.01733		Sox15	1	1	1	0	1	-0.552168
Snai1	1	1	1	0	1	-0.816562		Snai1	1	1	1	0	1	-0.408443
Gjb5	1	1	1	0	1	-1.23189		Gjb5	1	1	1	0	1	-0.228445
E2f7	1	1	1	0	1	-0.470041		E2f7	1	1	1	0	1	0.660587
E2f8	1	1	1	0	1	0.0534832		E2f8	1	1	1	0	1	0.302912
Akt1	0	1	1	1	1	-0.532602		Akt1	0	1	1	1	1	-0.485575
Ascl2	0	1	1	0	1	-1.90978		Ascl2	0	1	1	0	1	-0.644482
Krt8	0	1	1	0	1	-0.813732		Krt8	0	1	1	0	1	-0.422895
Stk3	0	1	1	0	1	-0.706078		Stk3	0	1	1	0	1	-0.401137
Grhl2	0	1	1	0	1	-0.735492		Grhl2	0	1	1	0	1	-0.676686
Krt19	0	1	1	0	1	-0.931223		Krt19	0	1	1	0	1	0.108088
Cited2	0	0	1	1	1	-0.0786728		Cited2	0	0	1	1	1	-0.295216
Tmed2	0	0	1	1	1	-0.48676		Tmed2	0	0	1	1	1	-0.18097
Nrk	0	0	1	0	1	-0.149137		Nrk	0	0	1	0	1	-0.227136
Tfeb	0	0	1	0	1	-0.992935		Tfeb	0	0	1	0	1	-0.755006
Pla2g4a	0	0	1	1	0	0.128731		Pla2g4a	0	0	1	1	0	0.355833
Ctsl	0	0	1	1	0	-0.300588		Ctsl	0	0	1	1	0	-0.527882

## Sheet: Fig 4
Fig 4B	WT	C3/C3	C3/C3 M2/+
Edu+/Eomes+ (%)	85.5263	52.9915	21.3333
	69.8864	59.6154	51.3889
	98.8701	57.8947	76.1905
	66.6667	82.1429	54.7945
	83.9744	42.2222	59.6899
	84.4444	67.2414	46.8085
	82.1918	39.3939	52.2388
	88.8889	80.9524	64.7059
	88.6202	48.0769	29.1667
	95.1591	47.91	25.2525
Fig 4D	WT	C3/C3	C3/C3 M2/+
Caspase-3/Eomes+ (%)	1.74849	35.1301	34.0136
	3.04916	23.9796	43.5165
	2.24172	30.3226	23.913
	4.31965	29.1195	28.9079
	6.72986	13.5231	17.1512
	3.69748	12.7168	16.3121
	1.84162	13.0824	34.6154
	1.84182	10.1266	27.439
	6.72986		16.3121
	1.84182
Fig 4F	WT	C3/C3	C3/C3 M2/+
Eomes+(%)	91.2	70.6	40.8
	98.5	70.4	56.5
	97.5	82.3	46.2

## Sheet: Fig 5
Fig 5B (γH2AX)	WT	C3/C3	C3/C3 M2/+			Fig 5F (pCDK1/CDK1)	WT	C3/C3	C3/C3 M2/+
	1	3.56145	3.44868				1	1.27259	3.44052
	1	2.79673	5.08281				1	3.61923	2.63411
							1	6.79161	8.05117
Fig 5B (pCHK1/CHK1)	WT	C3/C3	C3/C3 M2/+				1	1.25938	1.23765
	1	1.71014	1.97114
	1	1.56849	2.83209			Fig 5F (GMNN)	WT	C3/C3	C3/C3 M2/+
	1	1.1575	1.85519				1	0.894403	0.674502
	1	1.43247	1.78114				1	0.576619	0.84897
	1	1.059	2.12413				1	0.487325	0.296292
							1	0.317384	0.550423
Fig 5B (pP53/P53)	WT	C3/C3	C3/C3 M2/+
	1	1.04217	7.02498			Fig 5D	WT	C3/C3	C3/C3 M2/+
	1	1.35355	2.79867			(G2/M (%))	20.8	35.2	31.1
	1	0.593855	4.13014				21.7	23.2	27.8
							17.3	38.4	32.4
Fig 5B (P21)	WT	C3/C3	C3/C3 M2/+				20.2	27.4	30.2
	1	10.1874	9.30295				20.8	30.3	32.6
	1	32.7655	28.5978				24.7	29.1	32.4
	1	10.7874	22.0763				22.4	23.7	27.2
	1	2.20924	6.3482				21.9	23	25.6
							21.3	27.2	26.4
						Fig 5D	WT	C3/C3	C3/C3 M2/+
						(>4C Population (%))	23	32	30.2
							23.6	30	30.2
							20.1	34.3	36.9
							15.7	31.2	34.2
							19.3	35.9	40.5
							23.4	35.5	36.5
							12.6	35.3	41
							27	35.2	40.5
							22.8	29.8	36.7
							33.8	35.1	39.7

## Sheet: Fig 6A
Mcm4	Mcm2	Mcm3	Sex	PW	EW	P/E ratio
C3/C3	+/+	+/+	F	67	125	0.536
C3/C3	Gt/+	Gt/+	M	77	110	0.7
C3/C3	Gt/+	+/+	M	48	103	0.466019
C3/C3	Gt/+	+/+	M	53	87	0.609195
C3/C3	Gt/+	Gt/+	M	75	122	0.614754
C3/+	+/+	+/+	M	97	123	0.788618
C3/+	+/+	+/+	M	96	116	0.827586
C3/+	+/+	+/+	M	116	130	0.892308
C3/C3	Gt/+	+/+	F	48	88	0.545455
C3/C3	Gt/+	+/+	F	59	103	0.572816
C3/C3	Gt/+	Gt/+	M	75	142	0.528169
C3/C3	Gt/+	+/+	M	47	94	0.5
C3/+	+/+	+/+	F	82	122	0.672131
C3/C3	Gt/+	Gt/+	M	58	117	0.495726
C3/C3	+/+	+/+	M	82	126	0.650794
C3/C3	Gt/+	+/+	M	47	90	0.522222
C3/C3	Gt/+	+/+	M	31	49	0.632653
C3/C3	Gt/+	Gt/+	F	54	109	0.495413
C3/C3	Gt/+	+/+	F	42	92	0.456522
C3/C3	+/+	+/+	M	63	106	0.59434
C3/C3	Gt/+	+/+	M	62	131	0.473282

## Sheet: Fig 6B
Genotype	Sex	JZ	LZ	JZ/LZ+JZ
C3/C3	M	2.06391	3.27563	0.386534
C3/C3	F	1.53227	4.05966	0.274014
C3/C3	F	2.91977	5.41019	0.350515
C3/C3 M2/+	F	1.24446	2.89966	0.300295
C3/C3 M2/+	M	0.937799	3.55509	0.208729
C3/C3 M2/+ M3/+	F	2.09756	4.08974	0.33901
C3/C3 M2/+	F	0.946644	3.0345	0.237782
C3/C3 M2/+	M	1.27134	2.60301	0.328143
C3/C3 M2/+ M3/+	F	2.148	3.69079	0.367884
C3/C3 M2/+ M3/+	F	1.84936	4.12154	0.309728
C3/+	M	2.89272	3.66131	0.441365
C3/+	M	3.24964	5.41196	0.375178
C3/+	M	4.55208	4.99713	0.476697
C3/C3 M2/+	M	0.974755	2.745	0.262048
C3/C3 M2/+	F	0.968397	3.44769	0.219288
C3/C3 M2/+ M3/+	F	1.18952	2.82232	0.296502
C3/C3 M2/+ M3/+	M	1.55894	2.74149	0.362508
C3/C3	M	2.1465	3.34769	0.390685
C3/C3	M	2.23541	3.47177	0.391684
C3/C3 M2/+	M	1.20994	2.96987	0.289472
C3/C3 M2/+	F	0.672664	1.24594	0.350602

[truncated: 13 more sheets: S1A_Fig, S1B_Fig, S2A-S2B_Fig, S2D_Fig, S3B-S3D_Fig, S3E-S3G_Fig, S4D_Fig, S5E_Fig, S7B-S7D_Fig, S7H_Fig, S7F_Fig, S8A_Fig, S8B_Fig]
